# Supplementary material for: Microbial Phenolic Metabolites in Urine Are Inversely Linked to Certain Features of Metabolic Syndrome in Spanish Adolescents
Source: Antioxidants (Basel). 2022 Nov 5;11(11):2191. doi: 10.3390/antiox11112191 (PMC9686597; doi:10.3390/antiox11112191)
Supplement: Supplementary file 1 [file antioxidants-11-02191-s001.zip]

Archive with 1 entries (1 files):
- antioxidants-1971151-supplementary.pdf
